# Supplementary material for: Surgical, Histopathological, and Quality of Life Outcomes Following Neoadjuvant Chemotherapy and Pancreatectomy for Borderline Resectable and Locally Advanced Pancreatic Cancer
Source: Cancers (Basel). 2025 Jul 29;17(15):2505. doi: 10.3390/cancers17152505 (PMC12346083; doi:10.3390/cancers17152505)
Supplement: Supplementary file 1 [file cancers-17-02505-s001.zip]

Archive with 1 entries (1 files):
- cancers-3695309-supplementary.pdf
